# Supplementary material for: New insights into temperature-impacted mycovirus-fungus interactions regulated by a microRNA in Lentinula edodes
Source: J Virol. 2025 Aug 20;99(9):e00084-25. doi: 10.1128/jvi.00084-25 (PMC12456130; doi:10.1128/jvi.00084-25)
Supplement: Supplemental tables — Tables S1 to S13. [file jvi.00084-25-s0002.xlsx]

## Sheet: TableS1.
TableS1. Statistics of mRNA sequencing data of the sequenced VI and VF after heat stress of 37 ℃ for 48 h
Time stage	Sample Name	Clean bases	Clean reads	Clean paired-reads	Coverage of mapping
T1	25VI-1	6045006000	40300040	20093950	0.9089
	25VI-2	6207801000	41385340	20635584	0.8955
	25VI-3	6026987700	40179918	20032454	0.8614
	25VF-1	6224821800	41498812	20690652	0.9151
	25VF-2	6085805400	40572036	20239573	0.9109
	25VF-3	6012919800	40086132	19899166	0.929
	37VI-1	6122772600	40818484	20261322	0.9558
	37VI-2	6068681400	40457876	20181966	0.958
	37VI-3	6224108700	41494058	20601710	0.9556
	37VF-1	6228660000	41524400	20626994	0.951
	37VF-2	6168450000	41123000	20417108	0.9327
	37VF-3	6117244500	40781630	20330518	0.9525
T2	25VI-1	6070351500	40469010	20179864	0.9326
	25VI-2	6014558100	40097054	19987878	0.9294
	25VI-3	6017741100	40118274	19928980	0.9405
	25VF-1	6055410900	40369406	20134212	0.9429
	25VF-2	6154749900	41031666	20348761	0.9424
	25VF-3	6016320600	40108804	20007100	0.9286
	37VI-1	6106643700	40710958	20268850	0.9213
	37VI-2	6154058100	41027054	20371153	0.9218
	37VI-3	6097704900	40651366	20236649	0.9253
	37VF-1	6232002900	41546686	20711441	0.9229
	37VF-2	6178329600	41188864	20528067	0.9095
	37VF-3	6037434300	40249562	20067537	0.9263
Note: T1- the mycelia were collected immediately post-HS and sequenced; T2 - HS treatment and then after a 5-day post-HS recovery at 25°C in darkness, followed by a 10-d of 12h:12h light (300 Lux)-dark cycle, then the mycelia were collected and sequenced.

## Sheet: TableS2.
TableS2. Statistics of DEGs of VI and VF after heat stress of 37 ℃ for 48 h
	25 °C_vs_37 °C	Total	Up	Down
T1	VI	4054	1986	2068
	VF	5028	2499	2529
T2	VI	603	252	351
	VF	366	244	122
Note: T1- the mycelia were collected immediately post-HS and sequenced; T2 - HS treatment and then after a 5-day post-HS recovery at 25°C in darkness, followed by a 10-d of 12h:12h light (300 Lux)-dark cycle, then the mycelia were collected and sequenced.

## Sheet: TablesS3.
TableS3. Differentially expressed heat shock response related genes (HSPs) after heat stress of 37 ℃ for 48 h.(DEGs are highlighted in gray shade)
	HSP type	Gene ID	Annotations	25VI_vs_37VI		25VF_vs_37VF
				log2FC	padj	log2FC	padj
T1	Non-DnaJ HSPs	LE01Gene00626	Molecular chaperone (HSP90 family)	1.24	2.83e-12	0.52	0.0229
		LE01Gene02518	Molecular chaperones HSP70/HSC70, HSP70 superfamily	1.29	7.99e-15	0.59	0.00503
		LE01Gene02680	Molecular chaperone (small heat-shock protein Hsp26/Hsp42)	3.26	0.000306	1.79	0.119
		LE01Gene02954	Chaperone HSP104 and related ATP-dependent Clp proteases	1.67	5.52e-14	0.31	0.306
		LE01Gene04918	Molecular chaperones HSP105/HSP110/SSE1, HSP70 superfamily	1.27	6.12e-05	0.44	0.33
		LE01Gene07204	Molecular chaperone (small heat-shock protein Hsp26/Hsp42)	4.31	2.1e-06	2.93	0.0101
	DnaJ HSPs	LE01Gene00715	Molecular chaperone (DnaJ superfamily)	0.01	0.991	1.24	0.0073
		LE01Gene01102	Molecular chaperone (DnaJ superfamily)	1.34	0.00279	1.27	0.0201
		LE01Gene01816	Uncharacterized conserved protein	0.67	0.00787	1.7	8.34e-09
		LE01Gene05774	Zuotin and related molecular chaperones (DnaJ superfamily), contains DNA-binding domains	1.11	2.09e-05	0.39	0.255
		LE01Gene06650	Molecular chaperone (DnaJ superfamily)	-1.19	0.00215	-1.03	0.0286
		LE01Gene09755	Molecular chaperone (DnaJ superfamily)	1.06	7.14e-08	0.76	0.00272
		LE01Gene10123	Molecular chaperone (DnaJ superfamily)	-0.75	0.112	-1.86	0.000778
		LE01Gene10295	Molecular chaperone (DnaJ superfamily)	0.7	0.0275	1.5	0.000104
		LE01Gene10323	Molecular chaperone (DnaJ superfamily)	-0.55	0.231	-1.9	0.000866
T2	Non-DnaJ HSPs	LE01Gene02679	Molecular chaperone (small heat-shock protein Hsp26/Hsp42)	-2.89	5.96e-05	-0.08	0.975
		LE01Gene02680	Molecular chaperone (small heat-shock protein Hsp26/Hsp42)	-5.33	1.37e-28	-0.16	0.911
		LE01Gene07203	Molecular chaperone (small heat-shock protein Hsp26/Hsp42)	-1.84	1.87e-17	-0.27	0.478
		LE01Gene07204	Molecular chaperone (small heat-shock protein Hsp26/Hsp42)	-5.31	6.08e-14	0.01	0.996
		LE01Gene11452	Hsp20/alpha crystallin family	-3.21	4.34e-07	-0.56	0.632
	DnaJ HSPs	LE01Gene01801	DnaJ domain	0.45	0.503	1.19	0.00893
		LE01Gene06650	Molecular chaperone (DnaJ superfamily)	0	0.998	-1.19	0.000594
		Note: T1- the mycelia were collected immediately post-HS and sequenced; T2 - HS treatment and then after a 5-day post-HS recovery at 25°C in darkness, followed by a 10-d of 12h:12h light (300 Lux)-dark cycle, then the mycelia were collected and sequenced.

## Sheet: TableS4.
TableS4. Statistics of mRNA sequencing data of VI-CK and OEPre
Sample	Raw reads	Raw bases(G)	Q20(%)	Q30(%)	GC Content(%)
VI-CK_25-1	64515084	9.68	97.7	92.9	48.5
VI-CK_25-2	26880884	4.03	97.3	91.8	48.4
VI-CK_25-3	52277108	7.84	97.6	91.9	48.7
VI-CK_37-1	34584798	5.19	97.3	91.7	48.9
VI-CK_37-2	33623804	5.04	97.3	91.9	48.9
VI-CK_37-3	46245874	6.94	98	93.8	48.9
OEPre4_25-1	30747096	4.61	97.5	92.3	48.4
OEPre4_25-2	83505176	12.53	97.9	93.6	48.2
OEPre4_25-3	33025268	4.95	97.4	91.9	48.1
OEPre4_37-1	32418364	4.86	96.3	88.6	48.7
OEPre4_37-2	32283950	4.84	97.3	91.5	48.7
OEPre4_37-3	54127668	8.12	97.7	93.2	48.8
OEPre2_25	30923962	4.64	97.5	93.1	48.6
OEPre2_37	45118718	6.77	97.5	92.9	48.6
OEPre7_25	50515280	7.58	98.1	93.6	47.8
OEPre7_37	85023082	12.75	98.3	94.3	48.8

## Sheet: TableS5.
TableS5. Differentially expressed heat shock response related genes (HSPs) and heat shock response related transcription factors (HSFs) in OEPre_37 vs VICK_37
	Gene ID	Annotations	OEPre_37 vs VI-CK_37
			log2FC	padj
HSP	LE01Gene05867	Molecular chaperone (DnaJ superfamily)	2.79623	1.39471e-21
	LE01Gene00715	Molecular chaperone (DnaJ superfamily)	-2.3807	2.03244e-18
	LE01Gene14686	Molecular chaperones GRP78/BiP/KAR2, HSP70 superfamily	-1.70023	5.81011e-16
	LE01Gene07155	Molecular chaperones GRP78/BiP/KAR2, HSP70 superfamily	-1.76279	4.08051e-15
	LE01Gene05859	Molecular chaperone (small heat-shock protein Hsp26/Hsp42)	-2.35303	5.03892e-15
	LE01Gene01102	Molecular chaperone (DnaJ superfamily)	-1.60229	2.65526e-12
	LE01Gene04918	Molecular chaperones HSP105/HSP110/SSE1, HSP70 superfamily	1.65648	9.36568e-11
	LE01Gene01656	Endoplasmic reticulum glucose-regulated protein (GRP94/endoplasmin), HSP90 family	-1.46645	4.64426e-10
	LE01Gene06400	Molecular chaperones GRP170/SIL1, HSP70 superfamily	-1.85344	5.2524e-10
	LE01Gene07222	Molecular chaperone (DnaJ superfamily)	-1.51857	1.04384e-09
	LE01Gene02368	Molecular chaperone (DnaJ superfamily)	1.20588	3.41847e-09
	LE01Gene01801	DnaJ domain	1.43665	4.95198e-09
	LE01Gene10123	Molecular chaperone (DnaJ superfamily)	-1.28782	1.40854e-08
	LE01Gene13374	Molecular chaperones HSP70/HSC70, HSP70 superfamily	1.22531	2.68501e-08
	LE01Gene02679	Molecular chaperone (small heat-shock protein Hsp26/Hsp42)	-1.40764	3.0789e-08
	LE01Gene01273	Molecular chaperone (DnaJ superfamily)	-1.04932	1.11305e-07
	LE01Gene07204	Molecular chaperone (small heat-shock protein Hsp26/Hsp42)	-1.22657	4.09617e-07
	LE01Gene05171	dsRNA-activated protein kinase inhibitor P58, contains TPR and DnaJ domains	-1.17119	4.48762e-07
	LE01Gene11452	Hsp20/alpha crystallin family	-1.274	8.21863e-07
	LE01Gene06650	Molecular chaperone (DnaJ superfamily)	-1.08758	8.69347e-07
	LE01Gene03565	Molecular chaperone (DnaJ superfamily)	-1.12056	2.03545e-06
	LE01Gene12912	Molecular chaperone (DnaJ superfamily)	-1.11004	1.09996e-05
	LE01Gene04542	Molecular chaperones mortalin/PBP74/GRP75, HSP70 superfamily	-1.04018	0.00010123
HSF	LE01Gene10974	U2 snRNP splicing factor, small subunit, and related proteins	-2.60923	3.41349e-31
	LE01Gene07170	CCAAT-binding factor, subunit C (HAP5)	-2.5293	5.32057e-23
	LE01Gene01837	bZIP transcription factor	-1.80101	1.7001e-20
	LE01Gene01293	Fungal specific transcription factor domain	1.99107	1.11429e-17
	LE01Gene11538	FOG: Zn-finger	-2.36845	1.97174e-17
	LE01Gene06000	Uncharacterized conserved protein	2.17069	4.44465e-15
	LE01Gene10081	Uncharacterized conserved protein	-1.85803	1.25249e-14
	LE01Gene00734	FOG: Zn-finger	-1.79312	1.42134e-14
	LE01Gene00172	bHLHZip transcription factor BIGMAX	1.45134	2.07704e-13
	LE01Gene01382	HMG-box transcription factor	-1.95326	2.26279e-13
	LE01Gene05243	Zn2+-binding dehydrogenase (nuclear receptor binding factor-1)	-1.33504	4.33421e-12
	LE01Gene09471	HMG-box transcription factor	1.36045	6.8338e-12
	LE01Gene08049	CCCH-type Zn-finger protein	1.44481	1.39571e-11
	LE01Gene03910	bZIP transcription factor	-1.32899	7.18571e-11
	LE01Gene07094	FOG: Zn-finger	1.79641	8.52363e-11
	LE01Gene05365	Uncharacterized conserved protein	1.33573	1.70967e-09
	LE01Gene12982	Transcriptional activator FOSB/c-Fos and related bZIP transcription factors	-1.09998	7.65606e-09
	LE01Gene01955	FOG: Zn-finger	-1.7249	1.64765e-08
	LE01Gene01942	Fungal Zn(2)-Cys(6) binuclear cluster domain	-1.27512	2.22349e-08
	LE01Gene01783	CCAAT-binding factor, subunit B (HAP2)	-1.09763	5.84644e-08
	LE01Gene00883	Predicted RNA-binding protein (RRM superfamily)	-1.11924	1.96104e-07
	LE01Gene01982	Transcription factor, contains HOX domain	1.42184	3.45403e-07
	LE01Gene01453	RNA polymerase I termination factor, Myb superfamily	-1.09797	5.16953e-07
	LE01Gene02987	Fungal specific transcription factor domain	-1.01642	7.66184e-06
	LE01Gene05844	Fungal Zn(2)-Cys(6) binuclear cluster domain	2.35509	9.4684e-06
	LE01Gene07373	HMG box-containing protein	-1.16218	2.61717e-05
	LE01Gene03172	Copper fist DNA binding domain	-1.14473	4.72571e-05
	LE01Gene05809	Uncharacterized conserved protein	1.04949	0.00015309
	LE01Gene00441	FOG: Zn-finger	1.68346	0.000155851
	LE01Gene10851	Homeobox transcription factor	1.05018	0.000216543
	LE01Gene10696	Fungal specific transcription factor domain	-1.10757	0.000403289
	LE01Gene08969	HMG-box transcription factor	1.00159	0.016381

## Sheet: TableS6.
TableS6. Differentially expressed genes in the top KEGG pathways of OEPre_37 vs VI-CK_37
	Gene ID	Annotations	OEPre_37 vs VICK_37
			log2FC	padj
	LE01Gene06652	ATP-dependent RNA helicase	1.17272	7.37e-07
	LE01Gene14598	Nuclear pore complex component (sc Seh1)	1.30328	0.000797557
Trp metabolic pathway	LE01Gene05839	Aldehyde dehydrogenase	-2.17632	1.61275e-20
	LE01Gene02539	L-kynurenine hydrolase	-2.51294	2.80499e-20
	LE01Gene11927	Aromatic amino acid aminotransferase and related proteins	-1.75651	8.65487e-16
	LE01Gene06948	indoleamine 2,3-dioxygenase	-2.64908	2.96724e-15
	LE01Gene01421	Predicted metal-dependent hydrolase of the TIM-barrel fold	-2.11453	2.94051e-13
	LE01Gene02112	Glutaryl-CoA dehydrogenase	-1.46633	9.69845e-11
	LE01Gene03960	Aldehyde dehydrogenase	-1.16133	1.41765e-05
	LE01Gene08087	Predicted metal-dependent hydrolase of the TIM-barrel fold	-1.4186	2.33072e-05
	LE01Gene11867	3-hydroxyanthranilate oxygenase HAAO	-1.01551	0.000224194
	LE01Gene07496	Amidases	-1.02889	0.00110447
	LE01Gene01054	Amidases	-1.16135	0.00146336
Valine, leucine, and isoleucine degradation	LE01Gene06286	Branched chain alpha-keto acid dehydrogenase E1, beta subunit	-3.04715	3.66341e-50
	LE01Gene09663	Branched chain alpha-keto acid dehydrogenase complex, alpha subunit	-3.06085	1.0026e-29
	LE01Gene03315	Short-chain acyl-CoA dehydrogenase	-2.34404	1.13885e-21
	LE01Gene02324	3-oxoacyl CoA thiolase	-1.99093	4.36872e-21
	LE01Gene05839	Aldehyde dehydrogenase	-2.17632	1.61275e-20
	LE01Gene07810	Short-chain alcohol dehydrogenase/3-hydroxyacyl-CoA dehydrogenase	-1.23804	1.65866e-10
	LE01Gene06317	3-oxoacyl CoA thiolase	-1.23119	2.33093e-07
	LE01Gene11677	3-Methylcrotonyl-CoA carboxylase, non-biotin containing subunit/Acetyl-CoA carboxylase carboxyl transferase, subunit beta	-1.03063	9.40995e-07
	LE01Gene12615	Branched chain aminotransferase BCAT1, pyridoxal phosphate enzymes type IV superfamily	-1.00517	1.27597e-06
	LE01Gene03960	Aldehyde dehydrogenase	-1.16133	1.41765e-05
	LE01Gene07809	Short-chain alcohol dehydrogenase/3-hydroxyacyl-CoA dehydrogenase	-1.4302	4.69655e-05
Glycerolipid metabolism and fatty acid degradation	LE01Gene03582	Ribulose kinase and related carbohydrate kinases	-3.53334	3.18e-38
	LE01Gene03315	Short-chain acyl-CoA dehydrogenase	-2.34404	1.14e-21
	LE01Gene02324	3-oxoacyl CoA thiolase	-1.99093	4.37e-21
	LE01Gene05839	Aldehyde dehydrogenase	-2.17632	1.61e-20
	LE01Gene11625	Protein involved in plasmid maintenance/nuclear protein involved in lipid metabolism	-1.69898	9.43e-16
	LE01Gene07162	Aldo/keto reductase family proteins	-1.64893	3.82e-13
	LE01Gene02977	Ribulose kinase and related carbohydrate kinases	-1.45462	3.24e-12
	LE01Gene02112	Glutaryl-CoA dehydrogenase	-1.46633	9.7e-11
	LE01Gene07495	Alcohol dehydrogenase, class V	-1.14188	1.19e-07
	LE01Gene06317	3-oxoacyl CoA thiolase	-1.23119	2.33e-07
	LE01Gene06123	Aldo/keto reductase family proteins	-1.05552	9.14e-07
	LE01Gene03960	Aldehyde dehydrogenase	-1.16133	1.42e-05
	LE01Gene07016	Alcohol dehydrogenase, class V	-1.50081	2.75e-05
	LE01Gene07760	Alcohol dehydrogenase, class V	-1.13289	0.000341541
	LE01Gene12953	Alpha-D-galactosidase (melibiase)	-1.04561	0.0126802
Protein synthesis pathway of endoplasmic reticulum	LE01Gene14686	Molecular chaperones GRP78/BiP/KAR2, HSP70 superfamily	-1.70023	5.81e-16
	LE01Gene07155	Molecular chaperones GRP78/BiP/KAR2, HSP70 superfamily	-1.76279	4.08e-15
	LE01Gene05859	Molecular chaperone (small heat-shock protein Hsp26/Hsp42)	-2.35303	5.04e-15
	LE01Gene09891	Transport protein Sec61, alpha subunit	-1.57538	4.24e-14
	LE01Gene00869	Ubiquitin fusion-degradation protein	-1.53306	8.92e-13
	LE01Gene01593	Protein disulfide isomerase (prolyl 4-hydroxylase beta subunit)	-1.37018	1.08e-10
	LE01Gene01656	Endoplasmic reticulum glucose-regulated protein (GRP94/endoplasmin), HSP90 family	-1.46645	4.64e-10
	LE01Gene06400	Molecular chaperones GRP170/SIL1, HSP70 superfamily	-1.85344	5.25e-10
	LE01Gene10123	Molecular chaperone (DnaJ superfamily)	-1.28782	1.41e-08
	LE01Gene02679	Molecular chaperone (small heat-shock protein Hsp26/Hsp42)	-1.40764	3.08e-08
	LE01Gene14006	Oligosaccharyltransferase, delta subunit (ribophorin II)	-1.03164	3.76e-08
	LE01Gene03336	Predicted membrane protein	-1.20025	1.09e-07
	LE01Gene07204	Molecular chaperone (small heat-shock protein Hsp26/Hsp42)	-1.22657	4.1e-07
	LE01Gene05171	dsRNA-activated protein kinase inhibitor P58, contains TPR and DnaJ domains	-1.17119	4.49e-07
	LE01Gene08385	Membrane component of ER protein translocation complex	-1.13508	7.44e-07
	LE01Gene11452	Hsp20/alpha crystallin family	-1.274	8.22e-07
	LE01Gene00359	Preprotein translocase, gamma subunit	-1.02225	8.91e-07

## Sheet: TablesS7.
TableS7. ISSR primer sequence using in analysis of the molecular fingerprints for the VI and VF strains
Primer name	Sequence (5'-3')
P5	CGTGTGTGTGTGTGT
P6	AGTGTGTGTGTGTGT
P8	GGAGTGGTGGTGGTG
P10	GAGAGAGAGAGAGAGAC
P12	AGAGAGAGAGAGAGAGGC
P15	GTGTGTGTGTGTGTGTTA
P20	ACACACACACACACACCTG
P21	AGCAGCAGCAGCAGCAGCG
P23	GAGAGAGAGAGAGAGACT
P24	CACGAGAGAGAGAGAGA

## Sheet: TableS8.
TableS8. Primers used for RT-PCR and RT-qPCR on RNAi key genes in Lentinula edodes
Primer name (RT-PCR)	Forward sequence (5'-3')	Reverse sequence (5'-3')	Amplification length(bp)
LeDCL1	GAAAGAACGGGAAAGCCAAAG	GTTGCCTTCAGAGTCGAGATAG	464
LeDCL2	ATTCGTTCACCGGCGTATAG	GTCAAAGGCAGGGAGTATGT	838
LeDCL3	GTCCCGTCTACTTCAGCATTT	CGGAGGTGTATCCCAAGTTTAG	605
LeAGO1	CGGATGCCCTACAGTCATTATC	CTAGCGCAAGACAGCATAGAA	440
LeAGO2	CTGGAGTTGTGGAGAGGATTT	CCTTGGGTAAAGCGAGTAGTT	676
LeAGO3	GACTCCAGAAGTAGTCCGATTTG	CTCCGTGAGAGCATGGTATTG	813
LeAGO4	GGTGTTATGGTCGGTGGAAATA	GGAAGTTGGCACCCGATAAA	995
LeAGO5	TAGCGTCTTCAGGGACTTAGA	CCGGAACCCATTCCTAATACTC	382
LeAGO6	GGAACACACGGGCCATATAA	AAGACCAGCGGATACATTGAG	460
LeAGO7	GAGGAAGAGGCGGATTTAGTG	CAGTGACCATAGGACTGAGATTG	666
LeAGO8	AGGTGCTGATATGCGAGAATAC	CAAGCTGTCCATCCAAGATAGT	746
LeRDR1	CTCTCAATCGGGACCCTTATTC	GGCCATGTCTTCTATGGTATCC	959
LeRDR2	CCTTCTGTCGCTCTTTCTCTATC	GTGTGCGCGGATCATATACT	751
LeRDR3	GCTCAATACGAACTGGCTAGAG	ACAGCAGTAGGACGACTAGAA	869
LeRDR4	CGACGAGGATGGGAAGATTAAG	GGATCAAGGTCCGGAGTATTTG	629
LeRDR5	CGACCTGGCGAAGAAGATATAC	GACGGAAAGAGCCTCCAATAC	392
LeRDR6	AGGAACATGGCTCGGATTATG	CAATCTCGATATCCGCCTCTTC	948
LeRDR7	TTGCTGTCCCAGATCCTTTC	GGGAGATCGTTGCTGCTAAT	715
LeRDR8	GACCCTCCCAAACATCTCTATTG	GAATCTCTGGCGGTCCTTTATC	353
ORF1	TCCGTGATCTACAAGCCATATTC	CGATCAGCCAGGGATGTTATT	101
ORF2_RdRp	CCTGGTACATCCAGTCTCCTTA	CATACGCCACGACTTCACTATC	98
LeDCL1	CAATAACCACCACACATCAAGC	GGTACGAAAGACTCGAAGATCC	98
LeDCL2	ACTCCCAGTTCCACTAAAGC	CGCGAGAGTCAAGAAGACC	92
LeDCL3	TACACAGGCGACTTTCAATCC	GATCGGACCTTGGTAAATGAGG	85
LeAGO1	GGGCCAAAGGTTTATAAGATTCG	CATTATCTTGCGACTGCTTTCC	98
LeAGO2	GGAATGTCGCTGTCAAACTTAAT	TCTGCACTGTTACCCATCAC	116
LeAGO3	GAATTGCTGGGCTGTTGTTAAT	CTGTACTGTGCAAGGGTTAGAG	128
LeAGO4	CTTTCTATGAGGAGGATGAACAGG	CGTTGCTGGAGAAGTGAGG	110
LeAGO5	CAATACTGGGCGAATGTTTGTC	GGATTCTGCAGATCGCTTAGAT	105
LeAGO6	TCTGAACGGTTCGAAGTTCC	AGGGTTCCCTTGTTCATTACC	145
LeAGO7	GGCTTCAATCTCAGTCCTATGG	AGGCGGTCATACAAGCATTC	107
LeAGO8	TGGAGATGACAACCCAATTATCC	AGTAGGTCTGGGACAACCTTAT	112
LeRDR1	GGACGGTGTTGACCTTCTTAAT	CCTGACCACATCTTCGATTCTT	105
LeRDR2	CCTTCTGTCGCTCTTTCTCTATC	AGTGGAACATCCATCGGTAAAT	103
LeRDR3	CAGTCCCTCAGCCCATTATTT	TGTGCGAGAATAGGGTAGGA	97
LeRDR4	CGACTTCCGGCCTTACTTATC	CTGTTCCACATATACGCCTCTT	118
LeRDR5	CTTTCTAATTGAGGGCCTGAGAG	CTGGGAATACGCGAGGAAATAG	98
LeRDR6	GCTCATACCCTCCGACTACTAT	TCGTCTCCATTTGTGCAATCT	104
LeRDR7	CCTTCACCTCGCAACCTATT	GGTCGGTTCCATCAATGTCT	111
LeRDR8	CTCGTGAGCCTCTTACGAATAC	TACGTGTCACCGTCCAAATC	98

## Sheet: TableS9.
TableS9. Fungi species that have been studied for milRNA
Species	Sample source	Species location	References
Coprinopsis cinerea	Different germination stages of mycelium, early fruiting body and basidiospore.	Model mushroom	Lau et al 2018; Lau et al 2020
Volvariella volvacea	Mycelia with different low temperature resistance.	Edible mushrooms	Gong et al 2020
Antrodia cinnamomea	Fruiting body and fermented mycelium.	Medicinal bacteria	Lin et al 2015
Ganoderma lingzhi	Single fresh fruiting body.	Medicinal bacteria	Li et al 2016
G. lucidum	Mycelium and early fruiting body.	Medicinal bacteria	Shao et al 2020
Cordyceps militaris	Mycelium and fruiting body.	Insect pathogenic bacteria and medicinal bacteria	Shao et al 2019
Ophiocordyceps sinensis	Single mature fruiting body with insect matrix.	Insect pathogenic bacteria and medicinal bacteria	Zhang et al 2019
Metarhizium anisopliae	Hyphae growth and sporulation stage.	Insect pathogenic bacteria and biocontrol bacteria	Zhou et al 2012b
M. robertsii	DCL gene mutant.	Insect pathogenic bacteria and biocontrol bacteria	Meng et al 2017
Curvularia lunata	Different germination and growth stages of conidia.	Plant pathogenic bacteria	Liu et al 2016b
Fusarium graminearum	DCL gene mutant.	Plant pathogenic bacteria	Chen et al 2015; Zeng et al 2018
F. oxysporum	The mycelium was cultured for 7 days.	Plant pathogenic bacteria	Chen et al 2014
Puccinia striiformis	Leaves infected by germs.	Plant pathogenic bacteria	Mueth et al 2015
Sclerotinia sclerotiorum	There are four stages: mycelium, sclerotia, inoculation for 9 h and inoculation for 12 h.	Plant pathogenic bacteria	Zhou et al 2012a
Zymoseptoria tritici	Nutritional stress mycelium.	Plant pathogenic bacteria	Yang 2015
Aspergillus ﬂavus	Mycelia with different culture temperature and different water content in substrate.	Industrial bacteria	Bai et al 2015
Neurospora crassa	DCL gene mutant.	Industrial bacteria	Lee et al 2010
Trichoderma reesei	Cellulose induced mycelium.	Industrial bacteria	Kang et al 2013
Penicillium chrysogenum	Two mixed samples with different culture substrates and conditions.	Industrial bacteria	Dahlmann & Kück 2015
Cryptococcus neoformans	Colonies cultured for 2 days.	Human pathogenic bacteria	Jiang et al 2012
P. marneﬀei	Mycelium and conidia.	Human pathogenic bacteria	Lau et al 2013

## Sheet: TableS10.
TableS10. Primers used for milRNA stem-loop RT-qPCR analysis
sRNA	Primer	Sequence (5'-3')
U6	Forward	ACGATACAGAGAAGATTAGCATGGC
	Reverse	TCTACCACTCCGGGAAAGCG
led-milR-12	Stem-loop primer	GTCGTATCCAGTGCAGGGTCCGAGGTATTCGCACTGGATACGACAGGTCA
	Forward	CGCCTTGCGCGCGACC
	mQ Primer R	AGTGCAGGGTCCGAGGTATT
led-milR-18	Stem-loop primer	GTCGTATCCAGTGCAGGGTCCGAGGTATTCGCACTGGATACGACTTTATC
	Forward	GCGTATCATGTGACCGCG
	mQ Primer R	AGTGCAGGGTCCGAGGTATT
led-milR-21	Stem-loop primer	GTCGTATCCAGTGCAGGGTCCGAGGTATTCGCACTGGATACGACAATCGG
	Forward	CGCGTTATAGCAAAGGCG
	mQ Primer R	AGTGCAGGGTCCGAGGTATT

[truncated: 3 more sheets: TableS11., TableS12., TableS13.]
